# Supplementary material for: Magnitude and associated factors of wasting among under five orphans in Dilla town, southern Ethiopia: 2018: a cross-sectional study
Source: BMC Nutr. 2019 Jun 20;5:33. doi: 10.1186/s40795-019-0295-6 (PMC7050719; doi:10.1186/s40795-019-0295-6)
Supplement: Supplementary file 1 — Orphan data. Full data of nutritional status of Orphan and Vulnerable children (CSV 13 kb) [file 40795_2019_295_MOESM1_ESM.csv]

ID	AGEcatagorized	SEX	HEIGHT	WEIGHT	WAZWHO	HAZWHO	WHZWHO	underweight	stunting	wasting
1	1	1	70	9	.397	-.282	.796	0	0	0
2	4	2	89	17	.57	-2.964	3.372	0	1	0
3	4	2	88	18	.802	-3.42	4.273	0	1	0
4	5	2	104.5	11	-3.119	.119	-4.656	1	0	1
5	4	2	90	16	.492	-2.223	2.524	0	1	0
6	3	2	75	10	-2.331	-4.878	.82	1	1	0
7	5	1	105	17	-.007	-.13	.107	0	0	0
8	2	2	79	13	2.735	1.434	2.898	0	0	0
9	4	2	90	16	.492	-2.223	2.524	0	1	0
10	4	2	102	11	-2.247	1.065	-4.108	1	0	1
11	5	1	110	20	.85	.371	.864	0	0	0
12	4	2	89	17	.57	-2.964	3.372	0	1	0
13	4	2	88	18	.802	-3.42	4.273	0	1	0
14	5	1	99	19	.47	-2.06	2.71	0	1	0
15	4	2	89	17	.57	-2.964	3.372	0	1	0
16	4	1	91	16	.423	-2.102	2.388	0	1	0
17	4	1	89	18	.67	-3.517	4.275	0	1	0
18	3	2	90	9	-2.485	.506	-3.959	1	0	1
19	5	2	111	20	.685	.445	.536	0	0	0
20	5	1	118	19	.54	2.277	-1.39	0	0	0
21	4	2	88	17	.655	-3.087	3.603	0	1	0
22	4	1	84	15	.084	-3.647	3.177	0	1	0
23	5	2	111	20	.754	.565	.536	0	0	0
24	4	2	88	18	.802	-3.42	4.273	0	1	0
25	4	1	84	18	.832	-4.515	5.58	0	1	0
26	5	2	105	12	-2.506	-.012	-3.781	1	0	1
27	5	1	96	20	.779	-2.82	4.022	0	1	0
28	5	1	103	17	-.154	-.832	.549	0	0	0
29	4	2	90	16	.398	-2.358	2.524	0	1	0
30	4	2	89	17	.57	-2.964	3.372	0	1	0
31	2	2	87	11	.11	1.089	-.722	0	0	0
32	3	2	80	9	-2.624	-2.65	-1.474	1	1	0
33	5	2	97	19	.346	-2.52	2.913	0	1	0
34	4	2	90	16	.309	-2.484	2.524	0	1	0
35	3	1	91	15	1.403	.425	1.629	0	0	0
36	4	1	91	16	.423	-2.102	2.388	0	1	0
37	4	2	90	18	.884	-2.845	3.792	0	1	0
38	5	1	96	20	.779	-2.82	4.022	0	1	0
39	4	2	89	17	.57	-2.964	3.372	0	1	0
40	5	2	109	17	-.064	.621	-.746	0	0	0
41	5	2	104	16	-.191	.022	-.302	0	0	0
42	4	1	106	13	-1.592	1.072	-3.383	0	0	1
43	3	2	90	9	-2.485	.506	-3.959	1	0	1
44	4	2	90	18	.884	-2.845	3.792	0	1	0
46	5	2	113	14	-1.67	1.114	-3.799	0	0	1
47	5	1	106	12	-2.81	-.025	-4.283	1	0	1
48	4	2	82	17	.655	-4.519	5.169	0	1	0
49	5	2	105	12	-2.506	-.012	-3.781	1	0	1
50	5	1	104	14	-1.375	-.105	-2.031	0	0	1
51	5	1	110	18	.208	.625	-.323	0	0	0
52	5	1	106	17	-.08	-.025	-.112	0	0	0
53	1	1	78	12	2.013	.952	2.03	0	0	0
54	5	1	98	19	.47	-2.281	2.925	0	1	0
55	5	2	97	19	.346	-2.52	2.913	0	1	0
55	4	1	110	18	1.093	2.218	-.323	0	0	0
56	5	1	105	17	-.007	-.13	.107	0	0	0
57	2	2	80	13	2.047	.121	2.702	0	0	0
58	5	2	102	19	.552	-1.147	1.936	0	0	0
59	5	1	110	13	-2.303	.625	-4.131	1	0	1
60	5	1	99	19	.47	-2.06	2.71	0	1	0
61	5	1	109	12	-2.876	.527	-4.789	1	0	1
62	4	2	88	18	.802	-3.42	4.273	0	1	0
63	2	2	80	13	2.209	.499	2.702	0	0	0
64	4	1	89	18	.67	-3.517	4.275	0	1	0
65	5	2	103	16	-.344	-.46	-.087	0	0	0
66	4	1	84	15	.084	-3.647	3.177	0	1	0
67	3	2	90	9	-2.485	.506	-3.959	1	0	1
68	5	2	97	19	.346	-2.52	2.913	0	1	0
69	4	2	88	17	.655	-3.087	3.603	0	1	0
70	5	1	98	19	.47	-2.281	2.925	0	1	0
71	2	1	80	13	2.113	.331	2.532	0	0	0
72	4	2	88	17	.655	-3.087	3.603	0	1	0
73	5	1	102	16	-.325	-.574	.051	0	0	0
74	5	1	98	19	.47	-2.281	2.925	0	1	0
75	3	2	91	15	1.537	.556	1.648	0	0	0
76	5	1	106	18	.208	-.274	.552	0	0	0
77	5	2	97	19	.346	-2.52	2.913	0	1	0
78	4	1	106	16	-.246	.501	-.831	0	0	0
79	5	1	104	16	-.325	-.105	-.392	0	0	0
80	5	1	105	20	.707	-.961	1.961	0	0	0
81	4	2	88	18	.802	-3.42	4.273	0	1	0
82	4	1	105	17	.642	.981	.107	0	0	0
83	4	1	91	16	.423	-2.102	2.388	0	1	0
84	4	2	85	16	.681	-3.204	3.644	0	1	0
85	3	2	90	9	-2.485	.506	-3.959	1	0	1
86	4	1	86	15	.273	-2.86	2.721	0	1	0
87	5	1	105	16	-.399	0	-.612	0	0	0
88	5	1	109	19	.54	.272	.511	0	0	0
89	5	2	97	20	.685	-2.52	3.463	0	1	0
90	3	2	81	15	2.075	-1.466	3.888	0	0	0
91	2	2	85	14	2.293	1.113	2.385	0	0	0
92	4	1	89	18	.67	-3.517	4.275	0	1	0
93	4	1	110	13	-1.746	1.739	-4.131	0	0	1
94	4	2	111	13	-1.583	1.92	-4.148	0	0	1
95	5	2	97	19	.346	-2.52	2.913	0	1	0
96	4	2	89	17	.57	-2.964	3.372	0	1	0
97	4	1	80	16	.245	-5.108	4.934	0	1	0
98	5	2	106	12	-2.576	.086	-3.978	1	0	1
99	5	1	99	19	.47	-2.06	2.71	0	1	0
100	5	2	97	20	.685	-2.52	3.463	0	1	0
101	2	2	87	11	-.196	.467	-.722	0	0	0
102	4	1	89	18	.67	-3.517	4.275	0	1	0
103	2	1	87	12	.184	.321	.009	0	0	0
104	4	2	89	17	.57	-2.964	3.372	0	1	0
105	4	2	88	18	.802	-3.42	4.273	0	1	0
106	5	2	106	12	-2.576	.086	-3.978	1	0	1
107	5	2	105	12	-2.506	-.012	-3.781	1	0	1
108	4	1	91	16	.423	-2.102	2.388	0	1	0
109	5	1	109	12	-2.876	.527	-4.789	1	0	1
110	4	1	89	18	.67	-3.517	4.275	0	1	0
111	3	1	91	9	-3.117	.181	-4.744	1	0	1
112	5	2	97	19	.346	-2.52	2.913	0	1	0
113	4	2	88	17	.655	-3.087	3.603	0	1	0
114	5	2	97	19	.346	-2.52	2.913	0	1	0
115	5	2	114	15	-1.295	1.081	-3.287	0	0	1
116	4	1	89	18	.67	-3.517	4.275	0	1	0
117	4	1	91	16	.423	-2.102	2.388	0	1	0
118	4	1	101	12	-1.749	.78	-3.332	0	0	1
119	3	1	89	11	-1.14	.064	-1.78	0	0	0
120	3	2	98	13	-.496	.773	-1.37	0	0	0
121	4	2	104	12	-1.715	1.221	-3.582	0	0	1
122	4	1	100	11	-2.299	.872	-4.159	1	0	1
123	5	2	97	20	.685	-2.52	3.463	0	1	0
124	5	1	102	16	-.546	-.939	.051	0	0	0
125	5	1	105	20	.707	-.961	1.961	0	0	0
126	4	2	90	16	.492	-2.223	2.524	0	1	0
127	5	2	103	17	-.135	-.815	.568	0	0	0
128	4	1	89	18	.67	-3.517	4.275	0	1	0
129	4	1	91	16	.423	-2.102	2.388	0	1	0
130	4	1	109	14	-1.072	1.653	-3.115	0	0	1
131	5	2	97	19	.346	-2.52	2.913	0	1	0
132	4	2	88	17	.655	-3.087	3.603	0	1	0
133	5	2	110	13	-2.094	.715	-3.952	1	0	1
134	4	1	89	18	.67	-3.517	4.275	0	1	0
135	5	2	97	19	.346	-2.52	2.913	0	1	0
136	5	1	114	15	-1.382	1.126	-3.318	0	0	1
137	5	1	98	19	.47	-2.281	2.925	0	1	0
138	5	2	106	12	-2.576	.086	-3.978	1	0	1
139	3	1	98	13	-.815	.516	-1.641	0	0	0
140	4	2	89	17	.57	-2.964	3.372	0	1	0
141	5	2	110	13	-2.094	.715	-3.952	1	0	1
142	5	1	98	19	.47	-2.281	2.925	0	1	0
143	5	2	105	12	-2.506	-.012	-3.781	1	0	1
144	5	2	97	20	.685	-2.52	3.463	0	1	0
145	5	2	105	11	-3.119	.119	-4.656	1	0	1
146	4	2	101	12	-1.341	1.174	-2.962	0	0	1
147	5	2	102	16	-.267	-.559	.126	0	0	0
148	4	2	101	15	.401	1.174	-.373	0	0	0
149	5	2	119	16	-.267	3.285	-3.597	0	0	1
150	2	2	85	10	-.349	1.113	-1.322	0	0	0
151	5	2	101	16	-.191	-.662	.335	0	0	0
152	3	2	93	16	1.768	.658	1.925	0	0	0
153	5	1	96	20	.779	-2.82	4.022	0	1	0
154	4	2	90	18	.884	-2.845	3.792	0	1	0
155	5	2	104	16	-.191	.022	-.302	0	0	0
156	2	2	85	11	.582	1.477	-.223	0	0	0
157	4	2	88	18	.802	-3.42	4.273	0	1	0
158	4	2	112	14	-1.094	2	-3.597	0	0	1
159	3	1	89	10	-1.71	.612	-3.043	0	0	1
160	5	1	104	14	-1.375	-.105	-2.031	0	0	1
161	5	2	97	20	.685	-2.52	3.463	0	1	0
162	4	1	100	11	-2.299	.872	-4.159	1	0	1
163	4	2	90	16	.492	-2.223	2.524	0	1	0
164	4	1	94	16	.608	-1.043	1.773	0	0	0
165	5	1	96	20	.779	-2.82	4.022	0	1	0
166	5	1	96	20	.779	-2.82	4.022	0	1	0
167	4	2	100	16	-.111	-.762	.541	0	0	0
168	4	2	90	16	.492	-2.223	2.524	0	1	0
169	4	1	100	16	.608	.519	.494	0	0	0
170	5	1	99	19	.47	-2.06	2.71	0	1	0
171	2	1	80	9	-1.582	-.468	-1.843	0	0	0
172	4	2	100	11	-1.953	1.107	-3.729	0	0	1
173	4	2	90	18	.884	-2.845	3.792	0	1	0
174	5	1	101	19	.4	-1.724	2.272	0	0	0
175	4	2	85	16	.681	-3.204	3.644	0	1	0
176	3	2	97	11	-1.524	1.113	-3.143	0	0	1
177	2	2	80	9	-.71	.499	-1.306	0	0	0
178	4	1	91	16	.423	-2.102	2.388	0	1	0
179	5	2	104	14	-1.172	.022	-1.806	0	0	0
180	4	2	112	14	-1.094	2	-3.597	0	0	1
181	5	1	99	19	.47	-2.06	2.71	0	1	0
182	5	2	100	20	.754	-1.784	2.85	0	0	0
183	5	1	99	19	.47	-2.06	2.71	0	1	0
184	2	2	79	9	-.343	.977	-1.074	0	0	0
185	3	1	98	13	-.815	.516	-1.641	0	0	0
186	5	1	114	12	-2.81	1.802	-5.541	1	0	1
187	2	2	79	9	-.155	1.434	-1.074	0	0	0
188	5	2	122	20	.685	2.775		0	0
189	4	2	100	15	.505	1.107	-.164	0	0	0
190	3	1	89	14	1.236	.612	1.239	0	0	0
191	4	2	90	18	.884	-2.845	3.792	0	1	0
192	4	1	104	16	.335	1.048	-.392	0	0	0
193	5	2	97	19	.346	-2.52	2.913	0	1	0
194	4	1	91	16	.423	-2.102	2.388	0	1	0
195	5	2	121	19	.415	2.7		0	0
196	4	1	106	16	-.246	.501	-.831	0	0	0
197	3	1	98	17	1.5	.706	1.649	0	0	0
198	5	2	97	19	.346	-2.52	2.913	0	1	0
199	4	1	102	16	.423	.702	.051	0	0	0
200	4	1	84	18	.832	-4.515	5.58	0	1	0
201	5	1	105	16	-.399	0	-.612	0	0	0
202	4	2	88	18	.802	-3.42	4.273	0	1	0
203	3	2	96	16	1.647	1.27	1.337	0	0	0
204	5	2	97	20	.685	-2.52	3.463	0	1	0
205	3	1	98	13	-.815	.516	-1.641	0	0	0
206	5	1	110	13	-2.303	.625	-4.131	1	0	1
207	4	1	105	13	-1.511	.981	-3.183	0	0	1
208	4	2	88	17	.655	-3.087	3.603	0	1	0
209	5	2	104	16	-.191	.022	-.302	0	0	0
210	3	1	96	12	-1.292	.344	-2.241	0	0	1
211	5	1	98	19	.47	-2.281	2.925	0	1	0
212	4	1	100	11	-2.299	.872	-4.159	1	0	1
213	5	1	105	12	-2.745	-.13	-4.104	1	0	1
214	4	2	90	16	.492	-2.223	2.524	0	1	0
215	4	2	102	11	-2.247	1.065	-4.108	1	0	1
216	5	2	97	19	.346	-2.52	2.913	0	1	0
217	4	2	101	12	-1.341	1.174	-2.962	0	0	1
218	4	1	105	13	-1.43	1.136	-3.183	0	0	1
219	5	2	106	16	-.344	.212	-.74	0	0	0
220	4	2	89	17	.57	-2.964	3.372	0	1	0
221	5	1	104	19	.4	-1.066	1.608	0	0	0
222	5	2	105	18	.331	-.261	.749	0	0	0
223	4	1	84	15	.084	-3.647	3.177	0	1	0
224	5	1	102	19	.54	-1.287	2.05	0	0	0
225	3	1	89	10	-1.71	.612	-3.043	0	0	1
226	4	1	84	15	.084	-3.647	3.177	0	1	0
227	5	1	112	14	-1.788	.94	-3.699	0	0	1
228	3	2	98	13	-.388	.971	-1.37	0	0	0
229	4	1	100	11	-2.299	.872	-4.159	1	0	1
230	4	2	105	13	-1.256	1.133	-2.901	0	0	1
231	5	1	98	19	.47	-2.281	2.925	0	1	0
232	5	2	110	20	.822	.468	.757	0	0	0
233	4	2	88	17	.655	-3.087	3.603	0	1	0
234	2	2	87	11	-.196	.467	-.722	0	0	0
235	5	2	120	19	.483	2.62	-1.93	0	0	0
236	5	2	97	20	.685	-2.52	3.463	0	1	0
237	4	2	102	11	-2.247	1.065	-4.108	1	0	1
238	5	1	106	12	-2.81	-.025	-4.283	1	0	1
239	4	1	112	14	-1.3	1.919	-3.699	0	0	1
240	4	1	105	13	-1.43	1.136	-3.183	0	0	1
241	4	2	85	16	.681	-3.204	3.644	0	1	0
242	5	1	103	19	.47	-1.176	1.829	0	0	0
243	4	1	84	18	.832	-4.515	5.58	0	1	0
244	4	1	91	16	.423	-2.102	2.388	0	1	0
245	5	2	105	18	.331	-.261	.749	0	0	0
246	4	1	112	18	.832	2.22	-.757	0	0	0
247	3	1	92	16	1.687	.242	2.182	0	0	0
248	4	1	100	11	-2.299	.872	-4.159	1	0	1
249	4	1	80	16	.245	-5.108	4.934	0	1	0
250	4	1	109	14	-1.072	1.653	-3.115	0	0	1
251	4	2	88	18	.802	-3.42	4.273	0	1	0
252	5	2	105	20	.685	-.826	1.837	0	0	0
253	4	1	86	15	.273	-2.86	2.721	0	1	0
254	4	2	88	17	.655	-3.087	3.603	0	1	0
255	4	1	107	16	-.169	.876	-1.05	0	0	0
256	3	2	97	11	-1.524	1.113	-3.143	0	0	1
257	4	2	89	17	.57	-2.964	3.372	0	1	0
258	5	2	105	18	.331	-.261	.749	0	0	0
259	4	1	106	13	-1.592	1.072	-3.383	0	0	1
260	5	1	104	19	.4	-1.066	1.608	0	0	0
261	4	2	90	16	.492	-2.223	2.524	0	1	0
262	4	2	90	16	.309	-2.484	2.524	0	1	0
263	5	2	105	18	.331	-.261	.749	0	0	0
264	4	1	89	18	.67	-3.517	4.275	0	1	0
265	4	2	101	12	-1.438	.993	-2.962	0	0	1
266	4	1	100	11	-2.299	.872	-4.159	1	0	1
267	5	1	98	19	.47	-2.281	2.925	0	1	0
268	3	2	96	12	-.922	.633	-1.889	0	0	0
269	3	2	97	11	-1.412	1.326	-3.143	0	0	1
270	4	2	88	17	.655	-3.087	3.603	0	1	0
271	5	1	104	19	.4	-1.066	1.608	0	0	0
272	5	1	105	16	-.399	0	-.612	0	0	0
273	5	2	97	19	.346	-2.52	2.913	0	1	0
274	4	2	105	13	-1.256	1.133	-2.901	0	0	1
275	4	2	107	16	-.031	.991	-.963	0	0	0
276	5	1	98	19	.47	-2.281	2.925	0	1	0
277	4	1	107	16	-.169	.876	-1.05	0	0	0
278	4	1	101	12	-1.749	.78	-3.332	0	0	1
279	5	2	106	16	-.344	.212	-.74	0	0	0
280	5	1	106	17	-.007	.1	-.112	0	0	0
281	4	2	90	16	.398	-2.358	2.524	0	1	0
282	5	1	105	20	.707	-.961	1.961	0	0	0
283	4	2	82	17	.655	-4.519	5.169	0	1	0
284	4	1	102	11	-2.559	.865	-4.521	1	0	1
285	3	1	90	11	-1.269	.116	-2.027	0	0	1
286	4	1	89	18	.67	-3.517	4.275	0	1	0
287	4	2	104	12	-1.715	1.221	-3.582	0	0	1
288	5	2	104	19	.415	-.93	1.523	0	0	0
289	4	2	88	18	.802	-3.42	4.273	0	1	0
290	5	1	102	19	.54	-1.287	2.05	0	0	0
291	4	2	104	12	-1.715	1.221	-3.582	0	0	1
292	4	2	88	17	.655	-3.087	3.603	0	1	0
293	3	1	97	11	-1.927	.825	-3.578	0	0	1
294	4	2	85	16	.681	-3.204	3.644	0	1	0
295	4	1	100	11	-2.299	.872	-4.159	1	0	1
296	4	1	84	18	.832	-4.515	5.58	0	1	0
297	3	2	89	11	-.634	.47	-1.375	0	0	0
298	5	1	98	19	.47	-2.281	2.925	0	1	0
299	5	2	106	16	-.344	.212	-.74	0	0	0
300	4	2	90	16	.398	-2.358	2.524	0	1	0
301	4	1	80	16	.245	-5.108	4.934	0	1	0
302	4	1	86	15	.273	-2.86	2.721	0	1	0
303	5	2	105	18	.331	-.261	.749	0	0	0
304	5	2	102	19	.552	-1.147	1.936	0	0	0
305	4	2	88	17	.655	-3.087	3.603	0	1	0
306	5	2	106	12	-2.576	.086	-3.978	1	0	1
307	3	1	95	11	-1.727	.672	-3.17	0	0	1
308	4	2	90	16	.492	-2.223	2.524	0	1	0
309	4	2	102	11	-2.247	1.065	-4.108	1	0	1
310	3	2	90	11	-.777	.506	-1.608	0	0	0
311	4	1	91	16	.423	-2.102	2.388	0	1	0
312	5	1	105	20	.707	-.961	1.961	0	0	0
313	5	1	106	17	-.08	-.025	-.112	0	0	0
314	5	2	118	18	.259	2.465	-2.116	0	0	1
315	4	2	88	18	.802	-3.42	4.273	0	1	0
316	5	1	106	18	.208	-.274	.552	0	0	0
317	4	2	105	13	-1.17	1.295	-2.901	0	0	1
318	2	1	80	9	-1.582	-.468	-1.843	0	0	0
319	5	2	106	17	.011	.086	-.077	0	0	0
320	5	2	97	20	.685	-2.52	3.463	0	1	0
321	3	2	96	12	-.697	1.051	-1.889	0	0	0
322	4	1	100	11	-2.299	.872	-4.159	1	0	1
323	5	2	97	19	.346	-2.52	2.913	0	1	0
324	5	1	106	18	.208	-.274	.552	0	0	0
325	3	2	98	13	-.496	.773	-1.37	0	0	0
326	4	1	112	14	-1.3	1.919	-3.699	0	0	1
327	4	2	105	13	-1.256	1.133	-2.901	0	0	1
328	4	2	90	16	.492	-2.223	2.524	0	1	0
329	5	1	105	16	-.399	0	-.612	0	0	0
330	4	2	82	17	.655	-4.519	5.169	0	1	0
331	4	1	104	12	-2.002	1.048	-3.919	1	0	1
332	4	1	89	18	.67	-3.517	4.275	0	1	0
333	5	1	103	19	.47	-1.176	1.829	0	0	0
334	4	2	88	18	.802	-3.42	4.273	0	1	0
335	3	1	96	12	-1.292	.344	-2.241	0	0	1
336	4	2	102	12	-1.626	.894	-3.173	0	0	1
337	4	2	90	16	.309	-2.484	2.524	0	1	0
338	4	1	84	15	.084	-3.647	3.177	0	1	0
339	5	1	106	18	.208	-.274	.552	0	0	0
340	5	2	97	20	.685	-2.52	3.463	0	1	0
341	5	2	105	16	-.267	.119	-.52	0	0	0
342	5	1	98	19	.47	-2.281	2.925	0	1	0
343	4	2	90	18	.884	-2.845	3.792	0	1	0
344	4	1	100	11	-2.299	.872	-4.159	1	0	1
345	4	1	91	16	.423	-2.102	2.388	0	1	0
346	4	2	100	11	-1.953	1.107	-3.729	0	0	1
347	5	1	106	18	.208	-.274	.552	0	0	0
348	3	1	96	12	-1.091	.747	-2.241	0	0	1
349	3	1	93	12	-.875	.314	-1.581	0	0	0
350	4	2	88	17	.655	-3.087	3.603	0	1	0
351	4	1	106	13	-1.592	1.072	-3.383	0	0	1
352	5	1	105	20	.707	-.961	1.961	0	0	0
353	4	1	89	18	.67	-3.517	4.275	0	1	0
354	3	1	96	12	-1.091	.747	-2.241	0	0	1
355	4	1	100	11	-2.299	.872	-4.159	1	0	1
356	5	2	97	19	.346	-2.52	2.913	0	1	0
357	5	1	105	16	-.475	-.13	-.612	0	0	0
358	5	1	98	19	.47	-2.281	2.925	0	1	0
359	4	1	84	15	.084	-3.647	3.177	0	1	0
360	4	2	90	18	.884	-2.845	3.792	0	1	0
361	4	1	107	16	-.169	.876	-1.05	0	0	0
